# Supplementary material for: A countrywide molecular survey leads to a seminal identification of the invasive cattle tick Rhipicephalus (Boophilus) microplus in Cameroon, a decade after it was reported in Cote d’Ivoire
Source: Ticks Tick Borne Dis. 2019 Apr;10(3):585–93. doi: 10.1016/j.ttbdis.2019.02.002 (PMC6446184; doi:10.1016/j.ttbdis.2019.02.002)
Supplement: Supplementary file 1 [file mmc1.xlsx]

## Sheet: Table S1 COI
Supplementary Table 6A Rhipicephalus microplus COI haplotypes and their distribution among agro-ecological zones of Cameroon and other countries
Haplotype	Haplotypes from present study and GenBank data base	Clade
mH1	Brazil (KP226174);	A
mH2/H2	Columbia (KT906177-78; KT906180-81); Cameroon (AEZII);
	Panama (KF200106); Brazil (KP226169); USA (KP143546)
mH3	Brazil (KP226160)
mH4/H1	Cameroon (AEZ II, AEZ III, AEZ IV, AEZ V); Madagascar (KY678118)
	South Africa (KY678117); Benin (KY678120);
	Brazil (KP226159; KC503261; NC_023335)
mH5	Philippines (KX228545); Kenya (KX228549)
mH6	Cambodia (KC503260)
mH7	Philippines (KX228548)
mH8	Brazil (KP226168)
mH9	Malaysia (KM246871)
mH10	Malaysia (KM246872)
mH11	Malaysia (KM246876)
mH12	Malaysia (KM246875)
mH13	China (KF583579; JX051119; JX051125; JQ737082)	B
mH14	China (JQ737083)
mH15	China (KC503259)
mH16	Malaysia (KM246866); China (KU664523)	C
mH17	Malaysia (KM246868)
mH18	Malaysia (KM246870)
mH19	Malaysia (KM246867)
mH20	India (KP698515; KP698516)
mH21	India (KP792587)
mH22	Pakistan (KY373260); India (KX228541; KP792586; KP792578; KP318133]
mH23	India (KX228543; KX228544)
