# Supplementary material for: A countrywide molecular survey leads to a seminal identification of the invasive cattle tick Rhipicephalus (Boophilus) microplus in Cameroon, a decade after it was reported in Cote d’Ivoire
Source: Ticks Tick Borne Dis. 2019 Apr;10(3):585–93. doi: 10.1016/j.ttbdis.2019.02.002 (PMC6446184; doi:10.1016/j.ttbdis.2019.02.002)
Supplement: Supplementary file 2 [file mmc2.xlsx]

## Sheet: Table S2 16S rRNA
Supplementary Table 6B Rhipicephalus microplus16S rRNA haplotypes and their distribution among agro-ecological zones of Cameroon and other countries.
Haplotype	Haplotypes from present study and GenBank data base	Clade
mHp1	Malaysia (KM246881)	A
mHp2	Malaysia (KM246882)
mHp3	Malaysia (KM246884)
mHp4/Hp2	Cameroon (AEZII) (MG708432)
mHp5/Hp1	Thailand (KC170742); Tanzania (EU918183); South Africa (EU918182); Peru( EU918181); Paraguay (EU918180)
	Costa Rica (EU918179); Uruguay (EU918184); Brazil (EU918178); Cameroon (AEZ II, AEZ III, AEZ IV, AEZ V)
	Thailand (KT428015); Japan (AB819268); Taiwan (AY974232); USA ( L34310); Bolivia (EU918177)
	Mozambique ( EU918187); Argentina ( EU918176); Taiwan (AY974241)
mHp6	Malaysia (KM246883)
mHp7	Malaysia (KM246879)
mHp8	Malaysia (KM246880)
mHp9	India (HM536970; HM536977)	B
mHp10	India (KP210055)
mHp11	India (KP210049)
mHp12	India (HM536971)
mHp13	India (GU722605)
mHp14	India (GU323288)
mHp15	India (GU222462)
mHp16	India (KP210052)
mHp17	India (EU918188; GU817006; JX974347; JN979989; KC953868; HM536976; KY458969; JF927707); China (KU664517 )
mHp18	China (KJ652224)
mHp19	China (KX450285)
mHp20	China (JX051063; JX051068)
mHp21	China (JF979381)
mHp22	China (JX051062; JX051072)
